# Supplementary material for: Bringing Barley Back: Analysis of Heritage Varieties for Use as Germplasm Sources to Improve Resistance against the Most Devastating, Contemporary Disease in Canada, Fusarium Head Blight (Fusarium graminearum)
Source: Plants (Basel). 2024 Mar 11;13(6):799. doi: 10.3390/plants13060799 (PMC10974673; doi:10.3390/plants13060799)
Supplement: Supplementary file 1 [file plants-13-00799-s001.zip]

Archive with 1 entries (1 files):
- plants-2889592-supplementary.pdf
